# Supplementary material for: Inhibition of E. coli RecQ Helicase Activity by Structurally Distinct DNA Lesions: Structure—Function Relationships
Source: Int J Mol Sci. 2022 Dec 9;23(24):15654. doi: 10.3390/ijms232415654 (PMC9779537; doi:10.3390/ijms232415654)
Supplement: Supplementary file 1 [file ijms-23-15654-s001.zip]

Archive with 1 entries (1 files):
- ijms-1975751-supplementary.pdf
